# Supplementary material for: Novel murine models for studying Cache Valley virus pathogenesis and in utero transmission
Source: Emerg Microbes Infect. 2021 Aug 18;10(1):1649–59. doi: 10.1080/22221751.2021.1965497 (PMC8381923; doi:10.1080/22221751.2021.1965497)
Supplement: Supplementary_data_set.xlsx [file TEMI_A_1965497_SM7675.xlsx]

## Sheet: Histo_Scores
ID	Group	Age	Necropsie Day	Brain				Liver				Kidney				Spleen			Lung
				Inflammation	Necrosis	Vacuolation	Composite	Inflammation	Necrosis	Vacuolation	Composite	Inflammation	Necrosis	Proteinosis	Composite	Inflammation	Necrosis	Composite	Inflammation
1Y-PBS-769-M1-D2	PBS	1 Year	Day 2	0	0	1	1	0	0	0	0	0	0	1	1	0	0	0	0
1Y-PBS-769-M2-D2	PBS	1 Year	Day 2	0	0	0	0	0	0	0	0	1	0	1	2	0	0	0	0
1Y-PBS-770-M1-D4	PBS	1 Year	Day 4	0	0	0	0	1	0	0	1	1	0	1	2	0	0	0	1
1Y-PBS-770-M2-D4	PBS	1 Year	Day 4	0	0	0	0	1	0	0	1	1	0	0	1	0	0	0	1
1Y-PBS-567-M1-D6	PBS	1 Year	Day 6	0	0	0	0	0	0	1	1	0	0	0	0	0	0	0	0
1Y-PBS-567_M2-D6	PBS	1 Year	Day 6	0	0	0	0	0	0	0	0	1	0	0	1	0	0	0	1
1Y-PBS-701-M1-D6	PBS	1 Year	Day 6	0	0	0	0	1	0	2	3	0	0	0	0	0	0	0	1
1Y-PBS-701-M2-D6	PBS	1 Year	Day 6	0	0	0	0	1	0	0	1	1	0	0	1	0	0	0	0
1Y-4B-614-M1-D2	CVV 4B	1 Year	Day 2	0	0	0	0	0	0	0	0	1	0	0	1	0	0	0	1
1Y-4B-766-M1-D2	CVV 4B	1 Year	Day 2	0	0	0	0	1	0	1	2	1	0	1	2	0	0	0	1
1Y-4B-766-M2-D2	CVV 4B	1 Year	Day 2	0	0	0	0	0	0	1	1	1	0	1	2	0	0	0	1
1Y-4B-715-M1-D4	CVV 4B	1 Year	Day 4	0	0	0	0	2	1	1	4	1	0	0	1	1	0	1	1
1Y-4B-759-M1-D4	CVV 4B	1 Year	Day 4	0	0	0	0	1	1	2	4	1	0	0	1	1	0	1	2
1Y-4B-759-M2-D4	CVV 4B	1 Year	Day 4	0	0	0	0	1	1	1	3	1	0	0	1	1	0	1	1
1Y-4B-759-M3-D4	CVV 4B	1 Year	Day 4	0	0	0	0	1	1	3	5	1	0	1	2	2	1	3	2
1Y-4B-767-M2-D4	CVV 4B	1 Year	Day 4	0	0	0	0	1	1	1	3	1	0	1	2	1	0	1	1
1Y-4B-767-M3-D4	CVV 4B	1 Year	Day 4	0	0	0	0	1	1	1	3	0	0	0	0	0	0	0	2
1Y-4B-715-M2-D6	CVV 4B	1 Year	Day 4	0	0	0	0	1	2	3	6	1	0	1	2	2	0	2	0
1Y-4B-967-M1-D6	CVV 4B	1 Year	Day 6	0	0	0	0	2	3	2	7	1	1	0	2	2	2	4	1
1Y-4B-969-M1-D6	CVV 4B	1 Year	Day 6	0	0	0	0	2	1	1	4	0	0	0	0	-	-	-	1
1Y-W0-711-M1-D2	CVV W08491	1 Year	Day 2	0	0	0	0	1	0	0	1	1	0	0	1	0	0	0	1
1Y-W0-1069-M1-D2	CVV W08491	1 Year	Day 2	0	0	0	0	1	0	0	1	1	0	1	2	0	0	0	1
1Y-W0-1069-M2-D2	CVV W08491	1 Year	Day 2	0	0	0	0	1	0	1	2	1	0	0	1	0	0	0	-
1Y-W0-661-M3-D4	CVV W08491	1 Year	Day 4	0	0	0	0	1	1	1	3	2	1	0	3	1	0	1	0
1Y-W0-1080-M2-D4	CVV W08491	1 Year	Day 4	0	0	0	0	1	1	1	3	1	0	1	2	0	0	0	1
1Y-W0-1080-M3-D4	CVV W08491	1 Year	Day 4	0	0	0	0	1	1	3	5	1	1	1	3	1	0	1	2
1Y-W0-661-M1-D6	CVV W08491	1 Year	Day 6	0	0	0	0	2	1	3	6	0	0	0	0	1	1	2	2
1Y-W0-661-M2-D6	CVV W08491	1 Year	Day 6	1	0	0	1	2	1	3	6	0	0	1	1	2	0	2	1
1Y-W0-768-M1-D6	CVV W08491	1 Year	Day 6	0	0	0	0	1	1	0	2	0	0	0	0	1	0	1	0
1Y-W0-768-M2-D6	CVV W08491	1 Year	Day 6	0	0	0	0	1	0	3	4	1	0	1	2	2	0	2	1
1Y-W0-768-M3-D6	CVV W08491	1 Year	Day 6	1	0	0	1	1	1	3	5	1	0	1	2	1	1	2	2
1Y-W0-1080-M1-D6	CVV W08491	1 Year	Day 6	0	0	0	0	1	2	2	5	0	0	0	0	2	1	3	0
3W-PBS-611-M1-D3	PBS	3-Week	Day 3	0	0	0	0	0	0	0	0	0	0	0	0	0	0	0	0
3W-PBS-611-M2-D3	PBS	3-Week	Day 3	0	0	0	0	0	0	0	0	0	0	0	0	0	0	0	0
3W-PBS-611-M3-D3	PBS	3-Week	Day 3	0	0	0	0	1	0	0	1	0	0	0	0	0	0	0	0
3W-4B-236-M1-D3	CVV 4B	3-Week	Day 3	0	0	0	0	1	1	0	2	0	0	0	0	0	1	1	0
3W-4B-236-M2-D3	CVV 4B	3-Week	Day 3	0	0	0	0	1	1	0	2	0	0	0	0	1	0	1	0
3W-4B-236-M3-D3	CVV 4B	3-Week	Day 3	0	0	0	0	1	0	0	1	0	0	0	0	1	0	1	0
3W-W0-609-M1-D3	CVV W08491	3-Week	Day 3	0	0	0	0	0	0	0	0	0	0	0	0	0	0	0	0
3W-W0-609-M2-D3	CVV W08491	3-Week	Day 3	0	0	0	0	1	1	0	2	0	0	0	0	0	0	0	0
3W-W0-609-M3-D3	CVV W08491	3-Week	Day 3	0	0	0	0	1	1	0	2	0	0	0	0	0	0	0	0
6W-IF-PBS-633-M1	PBS	6-Week	Day 3	0	0	0	0	0	0	0	0	1	0	0	1	0	0	0	0
6W-IF-PBS-633-M2	PBS	6-Week	Day 3	0	0	0	0	1	0	0	1	0	0	0	0	0	0	0	0
6W-IF-PBS-923-M1	PBS	6-Week	Day 3	0	0	0	0	0	0	0	0	0	0	0	0	0	0	0	0
PBS-636-M1	PBS	6-Week	Day 5	0	0	0	0	0	0	0	0	0	0	0	0	0	0	0	0
PBS-656-M2-D5	PBS	6-Week	Day 5	0	0	0	0	1	0	0	1	0	0	0	0	0	0	0	1
PBS-636-M3-D5	PBS	6-Week	Day 5	0	0	0	0	1	1	0	2	0	0	0	0	0	0	0	0
6W-IF-4B-638-M1	CVV 4B	6-Week	Day 3	0	0	0	0	0	0	0	0	0	0	1	1	0	0	0	0
6W-IF-4B-638-M2	CVV 4B	6-Week	Day 3	0	0	0	0	1	0	0	1	1	0	0	1	0	0	0	0
6W-IF-4B-638-M3	CVV 4B	6-Week	Day 3	0	0	0	0	0	0	0	0	0	0	0	0	0	0	0	0
4B-1612-M1-D5	CVV 4B	6-Week	Day 5	0	0	0	0	1	1	0	2	0	0	0	0	2	0	2	2
4B-1612-M2-D5	CVV 4B	6-Week	Day 5	0	0	0	0	1	2	1	4	0	0	0	0	3	1	4	2
4B-1612-M3	CVV 4B	6-Week	Day 5	0	0	0	0	1	0	0	1	0	0	0	0	1	0	1	0
6W-4B-6402-D6	CVV 4B	6-Week	Day 6	0	0	0	0	1	2	2	5		0	0	0	2	1	3	0
6W-IF-W0-635-M1	CVV W08491	6-Week	Day 3	0	0	0	0	0	0	0	0	0	0	0	0	0	0	0	0
6W-IF-W0-635-M2	CVV W08491	6-Week	Day 3	0	0	0	0	0	0	0	0	0	0	0	0	0	0	0	0
6W-IF-W0-635-M3	CVV W08491	6-Week	Day 3	0	0	0	0	1	0	0	1	1	0	0	1	0	0	0	0
W0-1619-M1-D5	CVV W08491	6-Week	Day 5	0	0	0	0	1	2	0	3	0	0	0	0	1	1	2	0
W0-1619-M2-D5	CVV W08491	6-Week	Day 5	0	0	0	0	0	0	0	0	0	0	0	0	0	0	0	0
W0-1619-M3-D5	CVV W08491	6-Week	Day 5	0	0	0	0	1	0	0	1	0	0	0	0	2	0	2	1
PBS-suckl-D3	PBS	Suckling Mice	Day 3	0	0	0	0	NA	NA	NA	NA	NA	NA	NA	NA	NA	NA	NA	NA
PBS-suckl-D3	PBS	Suckling Mice	Day 3	0	0	0	0	NA	NA	NA	NA	NA	NA	NA	NA	NA	NA	NA	NA
PBS-suckle-D5	PBS	Suckling Mice	Day 5	0	0	0	0	NA	NA	NA	NA	NA	NA	NA	NA	NA	NA	NA	NA
PBS-suckle-D5	PBS	Suckling Mice	Day 5	0	0	0	0	NA	NA	NA	NA	NA	NA	NA	NA	NA	NA	NA	NA
4B-Suckl-D3	CVV 4B	Suckling Mice	Day 3	0	0	0	0	-	-	-	-	-	-	-	-	-	-	-	-
4B-Suckl-D3	CVV 4B	Suckling Mice	Day 3	0	0	0	0	-	-	-	-	-	-	-	-	-	-	-	-
4B-Suckl-D3	CVV 4B	Suckling Mice	Day 3	1	1	0	2	-	-	-	-	-	-	-	-	-	-	-	-
4B-suckl-D5	CVV 4B	Suckling Mice	Day 5	1	1	0	2	-	-	-	-	-	-	-	-	-	-	-	-
4B-suckl-D5	CVV 4B	Suckling Mice	Day 5	1	1	1	3	-	-	-	-	-	-	-	-	-	-	-	-
W0-suckle-D3	CVV W08491	Suckling Mice	Day 3	0	0	0	0	NA	NA	NA	NA	NA	NA	NA	NA	NA	NA	NA	NA
W0-suckle-D3	CVV W08491	Suckling Mice	Day 3	0	0	0	0	NA	NA	NA	NA	NA	NA	NA	NA	NA	NA	NA	NA
W0-suckle-D3	CVV W08491	Suckling Mice	Day 3	0	0	0	0	NA	NA	NA	NA	NA	NA	NA	NA	NA	NA	NA	NA
W0-suckle-D5	CVV W08491	Suckling Mice	Day 5	1	1	0	2	NA	NA	NA	NA	NA	NA	NA	NA	NA	NA	NA	NA
W0-suckle-D5	CVV W08491	Suckling Mice	Day 5	1	2	0	3	NA	NA	NA	NA	NA	NA	NA	NA	NA	NA	NA	NA
W0-suckle-D5	CVV W08491	Suckling Mice	Day 5	1	1	0	2	NA	NA	NA	NA	NA	NA	NA	NA	NA	NA	NA	NA
W0-suckle-D5	CVV W08491	Suckling Mice	Day 5	1	1	0	2	NA	NA	NA	NA	NA	NA	NA	NA	NA	NA	NA	NA
W0-suckle-D5	CVV W08491	Suckling Mice	Day 5	0	1	0	1	NA	NA	NA	NA	NA	NA	NA	NA	NA	NA	NA	NA

## Sheet: Histo_Reproductive_Scores
ID	Group	Age	Necropsie Day	Stromal inflammation	Intraglandular/tubular inflammation	Necrosis	Spermatogenesis	Composite	Tissue Type
1Y-PBS-769-M1-D2	PBS	1 Year	Day 2	1	0	0	-	1	Uterus
1Y-PBS-769-M2-D2	PBS	1 Year	Day 2	-	-	-	-	0	not enough sample-small amount ovary
1Y-PBS-770-M1-D4	PBS	1 Year	Day 4	2	0	0	-	2	Uterus
1Y-PBS-770-M2-D4	PBS	1 Year	Day 4	2	2	1	-	5	Uterus
1Y-PBS-567-M1-D6	PBS	1 Year	Day 6	0	0	0	0	0	Testis
1Y-PBS-567_M2-D6	PBS	1 Year	Day 6	1	1	0	-	2	Uterus
1Y-PBS-701-M1-D6	PBS	1 Year	Day 6	0	0	0	0	0	Testis
1Y-PBS-701-M2-D6	PBS	1 Year	Day 6	1	0	1	-	2	Uterus
1Y-4B-614-M1-D2	CVV 4B	1 Year	Day 2	2	0	0	-	2	Uterus
1Y-4B-766-M1-D2	CVV 4B	1 Year	Day 2	1	0	0	-	1	Uterus
1Y-4B-766-M2-D2	CVV 4B	1 Year	Day 2	1	1	0	-	2	Uterus
1Y-4B-715-M1-D4	CVV 4B	1 Year	Day 4	2	2	1	-	5	Uterus
1Y-4B-759-M1-D4	CVV 4B	1 Year	Day 4	0	0	0	2	2	Testis
1Y-4B-759-M2-D4	CVV 4B	1 Year	Day 4	2	0	1	-	3	Uterus
1Y-4B-759-M3-D4	CVV 4B	1 Year	Day 4	3	1	2	-	6	Uterus
1Y-4B-767-M2-D4	CVV 4B	1 Year	Day 4	3	0	3	-	6	Uterus
1Y-4B-767-M3-D4	CVV 4B	1 Year	Day 4	2	2	2	-	6	Uterus
1Y-4B-715-M2-D6	CVV 4B	1 Year	Day 6	3	1	3	-	7	Uterus
1Y-4B-967-M1-D6	CVV 4B	1 Year	Day 6	1	0	0	0	1	Testis
1Y-4B-969-M1-D6	CVV 4B	1 Year	Day 6	0	0	0	0	0	Testis
1Y-W0-711-M1-D2	CVV W08491	1 Year	Day 2	1	2	1	-	4	Uterus
1Y-W0-1069-M1-D2	CVV W08491	1 Year	Day 2	1	1	0	-	2	Uterus
1Y-W0-1069-M2-D2	CVV W08491	1 Year	Day 2	1	1	0	-	2	Uterus
1Y-W0-661-M3-D4	CVV W08491	1 Year	Day 4	3	0	2	-	5	Uterus
1Y-W0-1080-M2-D4	CVV W08491	1 Year	Day 4	1	0	1	-	2	Uterus
1Y-W0-1080-M3-D4	CVV W08491	1 Year	Day 4	-	-	-	-	0	not enough sample-small amount ovary
1Y-W0-661-M1-D6	CVV W08491	1 Year	Day 6	1	0	0	0	1	Testis
1Y-W0-661-M2-D6	CVV W08491	1 Year	Day 6	-	-	-	-	0	not enough sample-small amount ovary
1Y-W0-768-M1-D6	CVV W08491	1 Year	Day 6	0	0	0	0	0	Testis
1Y-W0-768-M2-D6	CVV W08491	1 Year	Day 6	3	2	2	-	7	Uterus
1Y-W0-768-M3-D6	CVV W08491	1 Year	Day 6	-	-	-	-	0	-
1Y-W0-1080-M1-D6	CVV W08491	1 Year	Day 6	0	0	0	0	0	Testis
6W-IF-PBS-633-M1	PBS	6-Week	Day 3	1	0	0	-	1	Uterus
6W-IF-PBS-633-M2	PBS	6-Week	Day 3	2	0	0	-	2	Uterus
6W-IF-PBS-923-M1	PBS	6-Week	Day 3	0	0	0	0	0	Testis
PBS-636-M1	PBS	6-Week	Day 5	1	0	1	-	2	Uterus
PBS-656-M2-D5	PBS	6-Week	Day 5	1	0	0	-	1	Uterus
PBS-636-M3-D5	PBS	6-Week	Day 5	1	0	0	-	1	Uterus
6W-IF-4B-638-M1	CVV 4B	6-Week	Day 3	1	0	0	-	1	Uterus
6W-IF-4B-638-M2	CVV 4B	6-Week	Day 3	2	0	0	-	2	Uterus
6W-IF-4B-638-M3	CVV 4B	6-Week	Day 3	2	0	0	-	2	Uterus
4B-1612-M1-D5	CVV 4B	6-Week	Day 5	0	0	0	0	0	Testis
4B-1612-M2-D5	CVV 4B	6-Week	Day 5	0	0	0	1	1	Testis
4B-1612-M3	CVV 4B	6-Week	Day 5	0	0	0	0	0	Testis
6W-4B-6402-D6	CVV 4B	6-Week	Day 6	1	0	2	-	3	Uterus
6W-IF-W0-635-M1	CVV W08491	6-Week	Day 3	1	0	0	-	1	Uterus
6W-IF-W0-635-M2	CVV W08491	6-Week	Day 3	2	0	1	-	3	Uterus
6W-IF-W0-635-M3	CVV W08491	6-Week	Day 3	2	0	0	-	2	Uterus
W0-1619-M1-D5	CVV W08491	6-Week	Day 5	0	0	0	0	0	Testis
W0-1619-M2-D5	CVV W08491	6-Week	Day 5	0	0	0	0	0	Testis
W0-1619-M3-D5	CVV W08491	6-Week	Day 5	0	0	0	0	0	Testis
3W-PBS-611-M1-D3	PBS	3-Week	Day 3	0	0	0	-	0	Uterus
3W-PBS-611-M2-D3	PBS	3-Week	Day 3	0	0	0	-	0	Uterus
3W-PBS-611-M3-D3	PBS	3-Week	Day 3	0	0	0	-	0	Uterus
3W-4B-236-M1-D3	CVV 4B	3-Week	Day 3	1	0	0	-	1	Uterus
3W-4B-236-M2-D3	CVV 4B	3-Week	Day 3	1	0	0	-	1	Uterus
3W-4B-236-M3-D3	CVV 4B	3-Week	Day 3	1	0	0	-	1	Uterus
3W-W0-609-M1-D3	CVV W08491	3-Week	Day 3	0	0	0	-	0	Uterus
3W-W0-609-M2-D3	CVV W08491	3-Week	Day 3	1	0	0	-	1	Uterus
3W-W0-609-M3-D3	CVV W08491	3-Week	Day 3	1	0	0	-	1	Uterus
